# Supplementary material for: Validation of Housekeeping Genes for Normalizing RNA Expression in Real-Time PCR in Tuberculomas and Peripheral Blood Mononuclear Cells for Pulmonary Tuberculosis Patients
Source: Int J Mol Sci. 2025 Nov 20;26(22):11219. doi: 10.3390/ijms262211219 (PMC12653038; doi:10.3390/ijms262211219)
Supplement: Supplementary file 1 [file ijms-26-11219-s001.zip]

Archive with 1 entries (1 files):
- ijms-3929189-supplementary.pdf
